# Supplementary material for: Simple and reliable method for predicting extracorporeal membrane oxygenation flow rates and circuit pressures
Source: Intensive Care Med Exp. 2026 Mar 4;14:28. doi: 10.1186/s40635-026-00870-z (PMC12960856; doi:10.1186/s40635-026-00870-z)
Supplement: Supplementary file 2 — Additional file2 (XLSX 13 KB) [file 40635_2026_870_MOESM2_ESM.xlsx]

## Sheet: calc
	Four steps method
		①Creating approximate curve									②Finding the intersection			③Calculating the pressure			④Adjusting for bed height
			Return	Drainage	Oxygenator	Connecting tube			Pump						0 cm		40 cm	80 cm
			14Fr	18Fr		1	2	3	2500rpm					CVP	0	➡	0	0
		K1	18.008	8.8384	0.5499	3	0.5	3	-0.843	➡	a	-34.7393		Post-drainage cannula	-36.007	➡	-36.007	-36.007
		K2	1.3424	2.5137	15.326	3	0.5	3	-1.5512	➡	b	-27.2333		P1 Pre-pump	-52.2672	➡	-22.8555	6.55629
		K3	0	0	0	0	0	0	174.17	➡	c	174.17		Post-pump	116.001	➡	145.413	174.825
											X1	-2.66513		P2 Pre-oxygenator	113.291	➡	142.703	172.115
											X2	1.8812		P3 Post-oxygenator	82.5141	➡	111.926	141.338
											MAX X	1.8812		Post-return cannula	66.2538	➡	66.2538	66.2538
														CVP	0	➡	0	0
											ax^2+bx+c=0
											x=(-b+SQRT(b^2-4*a*c))/(2*a)						cm
											x=(-b-SQRT(b^2-4*a*c))/(2*a)						40	80
																	mmHg
																	29.4118	58.8235
